# Supplementary material for: Two new species of Paratrigona and the male of Paratrigona ornaticeps (Hymenoptera, Apidae)
Source: Zookeys. 2011 Jul 25;(120):9–25. doi: 10.3897/zookeys.120.1732 (PMC3192442; doi:10.3897/zookeys.120.1732)
Supplement: XML Treatment for Paratrigona scapisetosa [file zookeys.120.1732-treatment1.xml]

<!DOCTYPE tp:taxon-treatment
  PUBLIC "-//TaxonX//DTD Taxonomic Treatment Publishing DTD v0 20100105//EN" "tax-treatment-NSO.dtd">
<tp:taxon-treatment xmlns:tp="http://www.plazi.org/taxpub"><tp:treatment-meta><mixed-citation publication-type="journal"><person-group><name><surname>Gonzalez</surname><given-names>Victor H.</given-names></name><name><surname>Griswold</surname><given-names>Terry L.</given-names></name></person-group><article-title>Two new species of <italic>Paratrigona</italic> and the male of <italic>Paratrigona ornaticeps</italic> (Hymenoptera, Apidae)</article-title><source>Zookeys</source><day>25</day><month>7</month><year>2011</year><volume>2011</volume><issue>120</issue><fpage>9</fpage><lpage>25</lpage><pub-id pub-id-type="doi">10.3897/zookeys.120.1732</pub-id></mixed-citation></tp:treatment-meta><tp:nomenclature><tp:taxon-name>
                            <tp:taxon-name-part taxon-name-part-type="genus">Paratrigona</tp:taxon-name-part>
                            <tp:taxon-name-part taxon-name-part-type="species">scapisetosa</tp:taxon-name-part>
                        <object-id xmlns:xlink="http://www.w3.org/1999/xlink" xlink:type="simple">urn:lsid:zoobank.org:act:E7B29A75-9CEE-4245-877C-276952559457</object-id>
                        <object-id xmlns:xlink="http://www.w3.org/1999/xlink" xlink:type="simple">http://species-id.net/wiki/Paratrigona_scapisetosa</object-id>
                        </tp:taxon-name><tp:taxon-status xmlns:xlink="http://www.w3.org/1999/xlink" xlink:type="simple">sp. n.</tp:taxon-status><xref ref-type="fig" rid="F1">Figs 1–4</xref></tp:nomenclature><tp:treatment-sec sec-type="Holotype"><title>Holotype.</title><p>♀, Ecuador: Mor. [Morona] Santiago, Miazal, 50 km. SE Macas, 1-4/7-1-1993, 300 m., M &amp; J. Wasbauer Coll. (BBSL).</p></tp:treatment-sec><tp:treatment-sec sec-type="Diagnosis"><title>Diagnosis.</title><p>This species belongs to the <italic>haeckeli-lineatifrons</italic> species group <italic>sensu</italic> <xref ref-type="bibr" rid="B2">Camargo and Moure (1994)</xref> recognized by the anterior margin of scutum rounded and the presence of maculations on frons, gena, mese- and metepisternum. It is most similar to <italic><tp:taxon-name>Paratrigona haeckeli</tp:taxon-name></italic> (Friese) sharing the maculations on face, thick antennal scape (1.4–1.5 times width of third flagellomere), and body predominantly ferruginous. It can be easily distinguished from that species and any other species of the genus by the distinctive shape and pubescence of the antennal scape. In <italic><tp:taxon-name>Paratrigona scapisetosa</tp:taxon-name></italic> the scape is distinctly convex on its outer margin, abruptly narrowed on basal one-fourth, and bears long (0.5 times width of third flagellomere), stiff, erect, simple hairs along its inner margin (<xref ref-type="fig" rid="F1">Fig. 4</xref>). In <italic><tp:taxon-name>Paratrigona haeckeli</tp:taxon-name></italic> the scape is gently convex on its inner margin, straight or nearly so on its outer margin, and lacks long hairs (<xref ref-type="fig" rid="F1">Fig. 5</xref>). Also, <italic><tp:taxon-name>Paratrigona scapisetosa</tp:taxon-name></italic> differs from <italic><tp:taxon-name>Paratrigona haeckeli</tp:taxon-name></italic> in the preoccipital margin laterally with few stiff, erect simple hairs as those on scape, and the propodeum yellow laterally (<xref ref-type="fig" rid="F1">Fig. 1</xref>).<!--PageBreak--></p><fig id="F1" position="float" orientation="portrait"><label>Figures 1–5.</label><caption><p>Female holotype of <italic><tp:taxon-name>Paratrigona scapisetosa</tp:taxon-name></italic> Gonzalez and Griswold, sp. n. (1–4), and <italic><tp:taxon-name>Paratrigona haeckeli</tp:taxon-name></italic> (5). <bold>1–3</bold> Lateral, dorsal, and frontal views, respectively <bold>4, 5</bold> Antennal scape in profile view.</p></caption><graphic xmlns:xlink="http://www.w3.org/1999/xlink" xlink:href="ZooKeys-120-009-g001.jpg" position="float" orientation="portrait" xlink:type="simple"/></fig></tp:treatment-sec><tp:treatment-sec sec-type="Description"><title>Description.</title><p><italic>Worker</italic>: Total body length 4.3 mm; head width 1.7 mm; forewing length 3.5 mm. Head slightly wider than long; inner orbits of compound eyes converging below (<xref ref-type="fig" rid="F1">Fig. 3</xref>); malar area subequal to width of third flagellomere; clypeus about twice as broad as long; interalveolar distance equal to median ocellar diameter, shorter (0.8x) than alveolar diameter; alveolocular distance 1.7 times alveolar diameter, 2.1 times interalveolar distance; interocellar distance about two times median ocellar diameter, 1.2 times longer than ocellocular distance; ocelloccipital distance about 1.3 times median ocellar diameter; scape 3.3 times longer than wide, 1.5 times broader than width of third flagellomere, distinctly convex on outer margin, abruptly narrowed on basal one-fourth; pedicel about as long as broad, slightly shorter than first flagellomere; flagellomeres slightly broader than long, except apical flagellomere much longer than broad (<xref ref-type="fig" rid="F1">Fig. 4</xref>); compound eye 2.7 times longer than broad; gena 0.7 times narrower than compound eye in profile. Scutum with anterior margin rounded, 1.2 times broader than long, about twice as long as scutellum; scutellum 1.4 times broader than long, narrowly rounded on distal margin (long-paraboloid <italic>sensu</italic> <xref ref-type="bibr" rid="B2">Camargo and Moure 1994</xref>); hind tibia 2.6 times longer than broad; hind basitarsus about twice as long as broad, strongly projecting on posterodistal margin.</p><p><!--PageBreak-->Integument in general finely and densely punctate, dull, as in other species of the genus; propodeum without impunctate midline.</p><p>Color predominantly ferruginous, except: black on upper two-thirds of frons, apex of scape, pedicel, flagellum; dark reddish brown on subantennal area, epistomal sulcus, malar area, mandible distally (darker on teeth), mesepisternum ventrally, hind tibia distally, outer surfaces of middle and hind basitarsi; yellow maculations as follows: mandible basally, labrum, scape, face (<xref ref-type="fig" rid="F1">Fig. 3</xref>), gena and vertex with complete, thin band (at most as wide as median ocellar diameter), pronotum, pronotal lobe, anterior one-third of tegula, costal sclerite, mesepisternum laterally, metepisternum entirely, propodeum laterally, scutum laterally with broad band (as wide as median ocellar diameter), axilla, lateral and distal margins of scutellum with narrower band than on scutum, apices of middle and hind femora, outer surfaces of fore and middle tibiae with narrow band, hind tibia with band on posterior margin, fore and middle basitarsi basally. Wing membrane subhyaline with weak greenish and coppery reflections; veins and stigma dark brown (<xref ref-type="fig" rid="F1">Figs 1, 2</xref>).</p><p>Body sparsely covered with minute, appressed, simple yellowish to whitish hairs except as follows: inferior margin of mandible, labrum, and hypostomal area with long (about as long as median ocellar diameter), erect hairs; scape with stiff, erect, simple hairs (0.5 times width of third flagellomere) along inner margin (<xref ref-type="fig" rid="F1">Fig. 4</xref>); gena laterally with few stiff, erect hairs as those on scape; mesepisternum ventrally, middle and hind coxae, sterna with much longer, erect simple hairs (about twice as long as median ocellar diameter); sides of propodeum with dense, branched, semierect hairs (0.5 times median ocellar diameter) partially obscuring integument.</p><p><italic>Male</italic>: Unknown.</p><p><italic>Queen</italic>: Unknown.</p></tp:treatment-sec><tp:treatment-sec sec-type="Etymology"><title>Etymology.</title><p>The specific epithet is a combination of the Latin words “<italic>scāpus</italic>” and “<italic>saetae</italic>”, in reference to the distinctly long hairs along the inner margin of the antennal scape.</p></tp:treatment-sec><tp:treatment-sec sec-type="Comments"><title>Comments.</title><p>An additional female specimen of <italic><tp:taxon-name>Paratrigona scapisetosa</tp:taxon-name></italic> from Sierra de Chiribiquete in Colombia (Department of Caquetá) has been examined by one of us (VHG) but it was not available for study. The propodeum laterally with yellow maculations of <italic><tp:taxon-name>Paratrigona scapisetosa</tp:taxon-name></italic> is a character only shared with <italic><tp:taxon-name>Paratrigona ornaticeps</tp:taxon-name></italic>.</p></tp:treatment-sec><ref-list><ref id="B2"><mixed-citation xmlns:xlink="http://www.w3.org/1999/xlink" xlink:type="simple"><person-group><name name-style="western"><surname>Camargo</surname><given-names>JMF</given-names></name><name name-style="western"><surname>Moure</surname><given-names>JS</given-names></name></person-group> (<year>1994</year>)<article-title> Meliponini Neotropicais: Os gêneros <italic>Paratrigona</italic> Schwarz, 1938 e <italic>Aparatrigona</italic> Moure, 1951 (Hymenoptera: Apidae).</article-title><source>Arquivos de Zoología </source><volume>32</volume>: <fpage>33</fpage>-<lpage>109</lpage>.</mixed-citation></ref></ref-list></tp:taxon-treatment>
