# Supplementary material for: Two new species of Paratrigona and the male of Paratrigona ornaticeps (Hymenoptera, Apidae)
Source: Zookeys. 2011 Jul 25;(120):9–25. doi: 10.3897/zookeys.120.1732 (PMC3192442; doi:10.3897/zookeys.120.1732)
Supplement: XML Treatment for Paratrigona ornaticeps [file zookeys.120.1732-treatment3.xml]

<!DOCTYPE tp:taxon-treatment
  PUBLIC "-//TaxonX//DTD Taxonomic Treatment Publishing DTD v0 20100105//EN" "tax-treatment-NSO.dtd">
<tp:taxon-treatment xmlns:tp="http://www.plazi.org/taxpub"><tp:treatment-meta><mixed-citation publication-type="journal"><person-group><name><surname>Gonzalez</surname><given-names>Victor H.</given-names></name><name><surname>Griswold</surname><given-names>Terry L.</given-names></name></person-group><article-title>Two new species of <italic>Paratrigona</italic> and the male of <italic>Paratrigona ornaticeps</italic> (Hymenoptera, Apidae)</article-title><source>Zookeys</source><day>25</day><month>7</month><year>2011</year><volume>2011</volume><issue>120</issue><fpage>9</fpage><lpage>25</lpage><pub-id pub-id-type="doi">10.3897/zookeys.120.1732</pub-id></mixed-citation></tp:treatment-meta><tp:nomenclature><tp:taxon-name>
                            <tp:taxon-name-part taxon-name-part-type="genus">Paratrigona</tp:taxon-name-part>
                            <tp:taxon-name-part taxon-name-part-type="species">ornaticeps</tp:taxon-name-part>
                        <object-id xmlns:xlink="http://www.w3.org/1999/xlink" xlink:type="simple">http://species-id.net/wiki/Paratrigona_ornaticeps</object-id>
                        </tp:taxon-name><tp:taxon-authority>(Schwarz, 1938)</tp:taxon-authority><xref ref-type="fig" rid="F4">Figs 20–27</xref><tp:nomenclature-citation-list><tp:nomenclature-citation><tp:taxon-name>Trigona (Paratrigona) opaca ornaticeps</tp:taxon-name><comment> Schwarz, 1938</comment></tp:nomenclature-citation></tp:nomenclature-citation-list></tp:nomenclature><tp:treatment-sec sec-type="Diagnosis"><title>Diagnosis.</title><p>The female of this species can be separated from other species of the <italic>haeckeli-lineatifrons</italic> group by the following combination of characters: frons with broad and long inverted Y-shaped maculation; paraocular area with complete, long, broad maculation; supraclypeus yellow; and clypeus with broad, inverted T-shaped maculation (cf., <xref ref-type="bibr" rid="B2">Camargo and Moure 1994</xref>; fig 115). <italic><tp:taxon-name>Paratrigona ornaticeps</tp:taxon-name></italic> can be confused with <italic><tp:taxon-name>Paratrigona uwa</tp:taxon-name></italic> Gonzalez and Vélez and <italic><tp:taxon-name>Paratrigona compsa</tp:taxon-name></italic> Camargo and Moure by the shape of the facial maculations but in those species they are much narrower and the metasoma is ferruginous (cf., <xref ref-type="bibr" rid="B2">Camargo and Moure 1994</xref>; fig 118; <xref ref-type="bibr" rid="B8">Gonzalez and Vélez 2007</xref>; fig 1).</p><p>The male of <italic><tp:taxon-name>Paratrigona ornaticeps</tp:taxon-name></italic> can be separated from that of <italic><tp:taxon-name>Paratrigona haeckeli</tp:taxon-name></italic>, the only other male known of the <italic>haeckeli-lineatifrons</italic> group (<xref ref-type="table" rid="T2">Table 2</xref>), by the sixth sternum, which has a broader midapical projection, and the shape of the gonostylus, which is more strongly curved apically in profile (compare <xref ref-type="fig" rid="F4">Figs 26</xref> and <xref ref-type="fig" rid="F4">27</xref> with <xref ref-type="bibr" rid="B2">Camargo and Moure 1994</xref>; figs 130, 132).</p><fig id="F4" position="float" orientation="portrait"><label>Figures 20–27.</label><caption><p>Male of <italic><tp:taxon-name>Paratrigona ornaticeps</tp:taxon-name></italic> (Schwarz). <bold>20</bold> Lateral habitus <bold>21</bold> Facial view <bold>22</bold> Fourth sternum <bold>23</bold> Fifth sternum <bold>24</bold> Sixth sternum <bold>25</bold> Seventh sternum <bold>26</bold> Genitalia in dorsal (left half) and ventral (right half) views <bold>27</bold> Genitalia in profile.</p></caption><graphic xmlns:xlink="http://www.w3.org/1999/xlink" xlink:href="ZooKeys-120-009-g004.jpg" position="float" orientation="portrait" xlink:type="simple"/></fig></tp:treatment-sec><tp:treatment-sec sec-type="Description"><title>Description.</title><p><italic>Male</italic>: Total body length 4.7–5.1 mm; head width 1.6 –1.7 mm; forewing length 3.7–3.8 mm. Head slightly wider than long; inner orbits of compound eyes strongly converging below (<xref ref-type="fig" rid="F4">Fig. 21</xref>); malar area very short, about one-fourth width of third flagellomere; clypeus 1.5 times broader than long; interalveolar distance slightly shorter (0.9x) than median ocellar and alveolar diameters individually; alveolocular distance 1.3 times alveolar diameter, 1.2 times interalveolar distance; interocellar distance 1.5 times median ocellar diameter, 2.7 times longer than ocellocular distance; ocelloccipital distance about 0.7 times median ocellar diameter; scape 2.8 times longer than wide, slightly broader than width of third flagellomere; pedicel about as long as broad, slightly longer than first flagellomere; first flagellomere 1.5 times broader than long, 0.7 shorter than second flagellomere, remaining flagellomeres slightly broader than long, except apical flagellomere much longer than broad; compound eye 2.6 times longer than broad; gena about half width of compound eye in profile. Scutum with anterior margin rounded, 1.1 times broader than long, 2.3 times longer than scutellum; scutellum 1.5 times broader than long, broadly rounded on distal margin (long-paraboloid <italic>sensu</italic> <xref ref-type="bibr" rid="B2">Camargo and Moure 1994</xref>); hind tibia about 3 times longer than broad; hind basitarsus 2.6 times longer than broad. Genitalia and associated sterna as in <xref ref-type="fig" rid="F4">Figs 22–27</xref>.</p><p>Integument in general finely and densely punctate, dull, as in other species of the genus; propodeum with faint midline.</p><p>Color predominantly black, except: brownish on anterior surface of flagellum, tegula, legs (legs light yellow to ferruginous with pale maculations); yellow maculations as follows: mandible, labrum, anterior surface of scape, face as in <xref ref-type="fig" rid="F4">Fig. 21</xref> (frons sometimes maculate along middle line, never with inverted broad Y-shaped maculation as in fe<!--PageBreak-->male), gena basally with thin band (less than half median ocellar diameter), vertex with small spot laterally, pronotum, pronotal lobe, tegula with small spot on anterior half, costal sclerite, mesepisternum laterally with spots, metepisternum almost entirely, scutum laterally with broad band (about half median ocellar diameter), axilla, lateral and distal margins of scutellum with narrower band than on scutum, apices of middle and hind femora, outer surfaces of fore and middle tibiae with narrow band, hind tibia with<!--PageBreak--> band on posterior margin, fore and middle basitarsi basally. Wing membrane subhyaline with weak greenish and coppery reflections; veins and stigma dark brown (<xref ref-type="fig" rid="F4">Fig. 20</xref>).</p><p>Body sparsely covered with minute, appressed, simple yellowish to whitish hairs except as follows: vertex, hypostomal area, middle trochanter with long (about half median ocellar diameter), erect hairs; hind coxa, seventh tergum with much longer erect hairs (at least as long as median ocellar diameter); sides of propodeum with dense, branched, semierect hairs (about 0.5 times median ocellar diameter) partially obscuring integument.</p></tp:treatment-sec><tp:treatment-sec sec-type="Material examined"><title>Material examined.</title><p>(<italic>n</italic> = 33♀, 39♂) Costa Rica: 1♀, 1♂, Turrialba, VII-15-19-65, P.J. Spangler; 2♀, 5♂, S.J. [San José], San Isidro General, Feb. 1993, F. D. Parker; 1♀, 13♂, Alaj. [Alajuela], 20 km S Upala, collected on 1–10 April, 20–31 March, 22–31 May, 3–21 June 1991, and 1–10 August 1991, F. D. Parker; 25♀, 18♂, Alaj., Bijagua, 20 km S Upala, collected on 6–29 January, 12 February, 5–28 March, 10 April–6 May, 1–11 June, 1–15 July, 1–12 Aug, 1–15 Sep, 9–19 October, 1–20 November, and 25–30 December 1991, F. D. Parker; 4♀, Cart. [Cartago], Turribalba, CATIE, 26–29 June 1986, W. Hanson, G. Bohart ; 2♂, Guan [Guanacaste], 14 km S Cañas, collected on 17 March, 11–12 June 1991, F. D. Parker (BBSL, USMN).</p></tp:treatment-sec><tp:treatment-sec sec-type="Comments"><title>Comments.</title><p>Unlike the female, the yellow maculations in the male are usually reduced on gena, vertex, pronotum, frons, and sides of propodeum.</p></tp:treatment-sec><tp:treatment-sec><!--Section generated to contain objects referenced in tp:taxon-treatment.--><table-wrap id="T2" position="float" orientation="portrait"><label>Table 2.</label><caption><p>Summary of currently included species in <italic><tp:taxon-name>Paratrigona</tp:taxon-name></italic> with information on the known sexes, nest and distribution. Sex/caste: ♀ = worker; ♂ = male; ‡ = queen. Nest: A = aerial; C = inside tree cavity; F = inside ant nest; S = subterranean; T = inside termite nest; - = unknown. The distribution and nesting site are based on <xref ref-type="bibr" rid="B2">Camargo and Moure (1994)</xref> and <xref ref-type="bibr" rid="B3">Camargo and Pedro (2008)</xref>, with some modifications from <xref ref-type="bibr" rid="B8">Gonzalez and Vélez (2007)</xref>, <xref ref-type="bibr" rid="B6">Fernández et al. (2010)</xref>, and present study.</p></caption><table><tbody><tr><td rowspan="1" colspan="1">Species</td><td rowspan="1" colspan="1">Sex</td><td rowspan="1" colspan="1">Nest</td><td rowspan="1" colspan="1">Distribution</td></tr><tr><td rowspan="1" colspan="4">“guatemalensis species group”</td></tr><tr><td rowspan="1" colspan="1"><italic><tp:taxon-name>Paratrigona anduzei</tp:taxon-name></italic> (Schwarz, 1943)</td><td rowspan="1" colspan="1">♀♂</td><td rowspan="1" colspan="1">A</td><td rowspan="1" colspan="1">Colombia, Venezuela</td></tr><tr><td rowspan="1" colspan="1"><italic><tp:taxon-name>Paratrigona eutaeniata</tp:taxon-name></italic> Camargo &amp; Moure, 1994</td><td rowspan="1" colspan="1">♀♂‡</td><td rowspan="1" colspan="1">A</td><td rowspan="1" colspan="1">Colombia</td></tr><tr><td rowspan="1" colspan="1"><italic><tp:taxon-name>Paratrigona guatemalensis</tp:taxon-name></italic> (Schwarz, 1938)</td><td rowspan="1" colspan="1">♀</td><td rowspan="1" colspan="1">A</td><td rowspan="1" colspan="1">Costa Rica, Guatemala, Mexico</td></tr><tr><td rowspan="1" colspan="1"><italic><tp:taxon-name>Paratrigona lophocoryphe</tp:taxon-name></italic> Moure, 1963</td><td rowspan="1" colspan="1">♀♂</td><td rowspan="1" colspan="1">-</td><td rowspan="1" colspan="1">Colombia, Costa Rica, Panama</td></tr><tr><td rowspan="1" colspan="1"><italic><tp:taxon-name>Paratrigona rinconi</tp:taxon-name></italic> Camargo &amp; Moure, 1994</td><td rowspan="1" colspan="1">♀</td><td rowspan="1" colspan="1">-</td><td rowspan="1" colspan="1">Colombia</td></tr><tr><td rowspan="1" colspan="4">“haeckeli-lineatifrons species group”</td></tr><tr><td rowspan="1" colspan="1"><italic><tp:taxon-name>Paratrigona compsa</tp:taxon-name></italic> Camargo &amp; Moure, 1994</td><td rowspan="1" colspan="1">♀</td><td rowspan="1" colspan="1">-</td><td rowspan="1" colspan="1">Brazil</td></tr><tr><td rowspan="1" colspan="1"><italic><tp:taxon-name>Paratrigona euxanthospila</tp:taxon-name></italic> Camargo &amp; Moure, 1994</td><td rowspan="1" colspan="1">♀</td><td rowspan="1" colspan="1">-</td><td rowspan="1" colspan="1">Brazil</td></tr><tr><td rowspan="1" colspan="1"><italic><tp:taxon-name>Paratrigona femoralis</tp:taxon-name></italic> Camargo &amp; Moure, 1994</td><td rowspan="1" colspan="1">♀</td><td rowspan="1" colspan="1">-</td><td rowspan="1" colspan="1">French Guiana</td></tr><tr><td rowspan="1" colspan="1"><italic><tp:taxon-name>Paratrigona guigliae</tp:taxon-name></italic> Moure, 1960</td><td rowspan="1" colspan="1">♀</td><td rowspan="1" colspan="1">-</td><td rowspan="1" colspan="1">Bolivia</td></tr><tr><td rowspan="1" colspan="1"><italic><tp:taxon-name>Paratrigona haeckeli</tp:taxon-name></italic> (Friese, 1900)</td><td rowspan="1" colspan="1">♀♂</td><td rowspan="1" colspan="1">-</td><td rowspan="1" colspan="1">Brazil, Peru</td></tr><tr><td rowspan="1" colspan="1"><italic><tp:taxon-name>Paratrigona lineatifrons</tp:taxon-name></italic> (Schwarz, 1938)</td><td rowspan="1" colspan="1">♀</td><td rowspan="1" colspan="1">T</td><td rowspan="1" colspan="1">Brazil</td></tr><tr><td rowspan="1" colspan="1"><italic><tp:taxon-name>Paratrigona melanaspis</tp:taxon-name></italic> Camargo &amp; Moure, 1994</td><td rowspan="1" colspan="1">♀</td><td rowspan="1" colspan="1">-</td><td rowspan="1" colspan="1">Brazil</td></tr><tr><td rowspan="1" colspan="1"><italic><tp:taxon-name>Paratrigona onorei</tp:taxon-name></italic> Camargo &amp; Moure, 1994</td><td rowspan="1" colspan="1">♀</td><td rowspan="1" colspan="1">-</td><td rowspan="1" colspan="1">Bolivia, Ecuador</td></tr><tr><td rowspan="1" colspan="1"><italic><tp:taxon-name>Paratrigona ornaticeps</tp:taxon-name></italic> (Schwarz, 1938)</td><td rowspan="1" colspan="1">♀♂</td><td rowspan="1" colspan="1">C</td><td rowspan="1" colspan="1">Costa Rica, Panama</td></tr><tr><td rowspan="1" colspan="1"><italic><tp:taxon-name>Paratrigona scapisetosa</tp:taxon-name></italic> Gonzalez &amp; Griswold sp. n.</td><td rowspan="1" colspan="1">♀</td><td rowspan="1" colspan="1">-</td><td rowspan="1" colspan="1">Ecuador</td></tr><tr><td rowspan="1" colspan="1"><italic><tp:taxon-name>Paratrigona uwa</tp:taxon-name></italic> Gonzalez &amp; Vélez, 2007</td><td rowspan="1" colspan="1">♀</td><td rowspan="1" colspan="1">-</td><td rowspan="1" colspan="1">Colombia</td></tr><tr><td rowspan="1" colspan="4">“impunctata species group”</td></tr><tr><td rowspan="1" colspan="1"><italic><tp:taxon-name>Paratrigona impunctata</tp:taxon-name></italic> (Ducke, 1916)</td><td rowspan="1" colspan="1">♀♂</td><td rowspan="1" colspan="1">T</td><td rowspan="1" colspan="1">Brazil, Colombia, Ecuador, French  Guiana, Guyana, Peru, Suriname</td></tr><tr><td rowspan="1" colspan="1"><italic><tp:taxon-name>Paratrigona isopterophila</tp:taxon-name></italic> (Schwarz, 1934)</td><td rowspan="1" colspan="1">♀♂</td><td rowspan="1" colspan="1">-</td><td rowspan="1" colspan="1">Colombia, Panama</td></tr><tr><td rowspan="1" colspan="4">“lineata species group”</td></tr><tr><td rowspan="1" colspan="1"><italic><tp:taxon-name>Paratrigona crassicornis</tp:taxon-name></italic> Camargo &amp; Moure, 1994</td><td rowspan="1" colspan="1">♀</td><td rowspan="1" colspan="1">-</td><td rowspan="1" colspan="1">Brazil</td></tr><tr><td rowspan="1" colspan="1"><italic><tp:taxon-name>Paratrigona incerta</tp:taxon-name></italic> Camargo &amp; Moure, 1994</td><td rowspan="1" colspan="1">♀</td><td rowspan="1" colspan="1">-</td><td rowspan="1" colspan="1">Brazil</td></tr><tr><td rowspan="1" colspan="1"><italic><tp:taxon-name>Paratrigona glabella</tp:taxon-name></italic> Camargo &amp; Moure, 1994</td><td rowspan="1" colspan="1">♀♂</td><td rowspan="1" colspan="1">-</td><td rowspan="1" colspan="1">Argentina, Bolivia</td></tr><tr><td rowspan="1" colspan="1"><italic><tp:taxon-name>Paratrigona lineata</tp:taxon-name></italic> (Lepeletier, 1836)</td><td rowspan="1" colspan="1">♀♂</td><td rowspan="1" colspan="1">S</td><td rowspan="1" colspan="1">Bolivia, Brazil</td></tr><tr><td rowspan="1" colspan="1"><italic><tp:taxon-name>Paratrigona nuda</tp:taxon-name></italic> (Schwarz, 1943)</td><td rowspan="1" colspan="1">♀</td><td rowspan="1" colspan="1">F</td><td rowspan="1" colspan="1">Bolivia, Peru</td></tr><tr><td rowspan="1" colspan="1"><italic><tp:taxon-name>Paratrigona prosopiformis</tp:taxon-name></italic> (Gribodo, 1893)</td><td rowspan="1" colspan="1">♀♂</td><td rowspan="1" colspan="1">-</td><td rowspan="1" colspan="1">Bolivia, Brazil, Colombia, Ecuador, Peru</td></tr><tr><td rowspan="1" colspan="1"><italic><tp:taxon-name>Paratrigona subnuda</tp:taxon-name></italic> Moure, 1947</td><td rowspan="1" colspan="1">♀♂</td><td rowspan="1" colspan="1">S</td><td rowspan="1" colspan="1">Brazil</td></tr><tr><td rowspan="1" colspan="1"><italic><tp:taxon-name>Paratrigona wasbaueri</tp:taxon-name></italic> Gonzalez &amp; Griswold sp. n.</td><td rowspan="1" colspan="1">♀♂</td><td rowspan="1" colspan="1">-</td><td rowspan="1" colspan="1">Paraguay</td></tr><tr><td rowspan="1" colspan="4">“peltata-opaca species group”</td></tr><tr><td rowspan="1" colspan="1"><italic><tp:taxon-name>Paratrigona catabolonota</tp:taxon-name></italic> Camargo &amp; Moure, 1994</td><td rowspan="1" colspan="1">♀</td><td rowspan="1" colspan="1">-</td><td rowspan="1" colspan="1">Brazil</td></tr><tr><td rowspan="1" colspan="1"><italic><tp:taxon-name>Paratrigona lundelli</tp:taxon-name></italic> (Schwarz, 1938)</td><td rowspan="1" colspan="1">♀</td><td rowspan="1" colspan="1">-</td><td rowspan="1" colspan="1">Belize, Guyana</td></tr><tr><td rowspan="1" colspan="1"><italic><tp:taxon-name>Paratrigona myrmecophila</tp:taxon-name></italic> Moure, 1989</td><td rowspan="1" colspan="1">♀</td><td rowspan="1" colspan="1">F</td><td rowspan="1" colspan="1">Brazil</td></tr><tr><td rowspan="1" colspan="1"><italic><tp:taxon-name>Paratrigona opaca</tp:taxon-name></italic> (Cockerell, 1917)</td><td rowspan="1" colspan="1">♀♂</td><td rowspan="1" colspan="1">F</td><td rowspan="1" colspan="1">Colombia, Costa Rica, Ecuador, Guatemala, Mexico, Panama</td></tr><tr><td rowspan="1" colspan="1"><italic><tp:taxon-name>Paratrigona pacifica</tp:taxon-name></italic> (Schwarz, 1943)</td><td rowspan="1" colspan="1">♀♂‡</td><td rowspan="1" colspan="1">A</td><td rowspan="1" colspan="1">Bolivia, Brazil, Colombia, Ecuador, Peru</td></tr><tr><td rowspan="1" colspan="1"><italic><tp:taxon-name>Paratrigona pannosa</tp:taxon-name></italic> Moure, 1989</td><td rowspan="1" colspan="1">♀</td><td rowspan="1" colspan="1">-</td><td rowspan="1" colspan="1">Brazil, French Guiana</td></tr><tr><td rowspan="1" colspan="1"><italic><tp:taxon-name>Paratrigona peltata</tp:taxon-name></italic> (Spinola, 1853)</td><td rowspan="1" colspan="1">♀</td><td rowspan="1" colspan="1">-</td><td rowspan="1" colspan="1">Brazil</td></tr><tr><td rowspan="1" colspan="4">Incertae sedis</td></tr><tr><td rowspan="1" colspan="1"><italic><tp:taxon-name>Paratrigona permixta</tp:taxon-name></italic> Camargo &amp; Moure, 1994</td><td rowspan="1" colspan="1">♀</td><td rowspan="1" colspan="1">-</td><td rowspan="1" colspan="1">Venezuela</td></tr></tbody></table></table-wrap></tp:treatment-sec><ref-list><ref id="B2"><mixed-citation xmlns:xlink="http://www.w3.org/1999/xlink" xlink:type="simple"><person-group><name name-style="western"><surname>Camargo</surname><given-names>JMF</given-names></name><name name-style="western"><surname>Moure</surname><given-names>JS</given-names></name></person-group> (<year>1994</year>)<article-title> Meliponini Neotropicais: Os gêneros <italic>Paratrigona</italic> Schwarz, 1938 e <italic>Aparatrigona</italic> Moure, 1951 (Hymenoptera: Apidae).</article-title><source>Arquivos de Zoología </source><volume>32</volume>: <fpage>33</fpage>-<lpage>109</lpage>.</mixed-citation></ref><ref id="B8"><mixed-citation xmlns:xlink="http://www.w3.org/1999/xlink" xlink:type="simple"><person-group><name name-style="western"><surname>Gonzalez</surname><given-names>VH</given-names></name><name name-style="western"><surname>Vélez</surname><given-names>D</given-names></name></person-group> (<year>2007</year>)<article-title> Una especie nueva de <italic>Paratrigona</italic> (Hymenoptera, Apidae, Meliponini), con una sinopsis del género en Colombia.</article-title><source>Boletín del Museo de Entomología de la Universidad del Valle </source><volume>8</volume> (<issue>2</issue>): <fpage>9</fpage>-<lpage>13</lpage>.</mixed-citation></ref><ref id="B3"><mixed-citation xmlns:xlink="http://www.w3.org/1999/xlink" xlink:type="simple"><person-group><name name-style="western"><surname>Camargo</surname><given-names>JMF</given-names></name><name name-style="western"><surname>Pedro</surname><given-names>SRM</given-names></name></person-group> (<year>2008</year>)<article-title> Meliponini Lepeletier, 1836</article-title>. In: <person-group><name name-style="western"><surname>Moure</surname><given-names>JS</given-names></name><name name-style="western"><surname>Urban</surname><given-names>D</given-names></name><name name-style="western"><surname>Melo</surname><given-names>GAR</given-names></name></person-group> (<role>Eds</role>) <source>Catalogue of Bees (Hymenoptera, Apoidea) in the Neotropical Region</source>. <publisher-name>Sociedade Brasileira de Entomologia</publisher-name>, <publisher-loc>Curitiba</publisher-loc>, <fpage>272</fpage>–<lpage>578</lpage>. Available and updated online at <ext-link ext-link-type="uri" xlink:href="http://www.moure.cria.org.br/catalogue" xlink:type="simple">http://www.moure.cria.org.br/catalogue</ext-link> [last accessed 27 May 2011]</mixed-citation></ref><ref id="B6"><mixed-citation xmlns:xlink="http://www.w3.org/1999/xlink" xlink:type="simple"><person-group><name name-style="western"><surname>Fernández</surname><given-names>DC</given-names></name><name name-style="western"><surname>Zambrano</surname><given-names>G</given-names></name><name name-style="western"><surname>Gonzalez</surname><given-names>VH</given-names></name></person-group> (<year>2010</year>)<article-title> Comportamiento de nidificación, notas taxonómicas y distribución potencial de <italic>Paratrigona eutaeniata</italic> (Hymenoptera: Apidae, Meliponini).</article-title><source>Revista Colombiana de Entomología </source><volume>36</volume> (<issue>2</issue>): <fpage>325</fpage>-<lpage>332</lpage>.</mixed-citation></ref></ref-list></tp:taxon-treatment>
