# Supplementary material for: Two new species of Paratrigona and the male of Paratrigona ornaticeps (Hymenoptera, Apidae)
Source: Zookeys. 2011 Jul 25;(120):9–25. doi: 10.3897/zookeys.120.1732 (PMC3192442; doi:10.3897/zookeys.120.1732)
Supplement: XML Treatment for Paratrigona impunctata [file zookeys.120.1732-treatment4.xml]

<!DOCTYPE tp:taxon-treatment
  PUBLIC "-//TaxonX//DTD Taxonomic Treatment Publishing DTD v0 20100105//EN" "tax-treatment-NSO.dtd">
<tp:taxon-treatment xmlns:tp="http://www.plazi.org/taxpub"><tp:treatment-meta><mixed-citation publication-type="journal"><person-group><name><surname>Gonzalez</surname><given-names>Victor H.</given-names></name><name><surname>Griswold</surname><given-names>Terry L.</given-names></name></person-group><article-title>Two new species of <italic>Paratrigona</italic> and the male of <italic>Paratrigona ornaticeps</italic> (Hymenoptera, Apidae)</article-title><source>Zookeys</source><day>25</day><month>7</month><year>2011</year><volume>2011</volume><issue>120</issue><fpage>9</fpage><lpage>25</lpage><pub-id pub-id-type="doi">10.3897/zookeys.120.1732</pub-id></mixed-citation></tp:treatment-meta><tp:nomenclature><tp:taxon-name>
                            <tp:taxon-name-part taxon-name-part-type="genus">Paratrigona</tp:taxon-name-part>
                            <tp:taxon-name-part taxon-name-part-type="species">impunctata</tp:taxon-name-part>
                        <object-id xmlns:xlink="http://www.w3.org/1999/xlink" xlink:type="simple">http://species-id.net/wiki/Paratrigona_impunctata</object-id>
                        </tp:taxon-name><tp:taxon-authority>(Ducke)</tp:taxon-authority><tp:nomenclature-citation-list><tp:nomenclature-citation><tp:taxon-name>Melipona impunctata</tp:taxon-name><comment><xref ref-type="bibr" rid="B5">Ducke 1916</xref>: 101 [♀].</comment></tp:nomenclature-citation></tp:nomenclature-citation-list></tp:nomenclature><tp:treatment-sec sec-type="New records"><title>New records.</title><p>(<italic>n</italic> = 5♀, 2♂) Ecuador: 2♀, 2♂, Napo Province, Huahua Sumaco, km. 45 on Hollin-Loreto road, XII-16-20, 1989, Malaise trap, M. &amp; J. Wasbauer. Collrs; 1♀, Misahualli nr. Tena, 3–8 Oct., 1999, Steven R. Keller; 1♀, Yasuni Res. Sta. 19–30 Oct. 1998, W.J. Hanson, 250 m / 6°36'W, 0°38'S; <italic>idem</italic>, 1♀, 30 Sept.-11 Oct. 2002, C. Brammer, 250 m M.T [Malaise trap]., <named-content xmlns:xlink="http://www.w3.org/1999/xlink" content-type="dwc:verbatimCoordinates" xlink:type="simple">0°40.566'S, 076°23.851W</named-content> (BBSL).</p></tp:treatment-sec><tp:treatment-sec sec-type="Comments"><title>Comments.</title><p>These new records expand the distribution of this species from its previously known range: Brazil, Colombia, French Guiana, Guyana, Peru, and Suriname (<xref ref-type="table" rid="T2">Table 2</xref>).</p></tp:treatment-sec><tp:treatment-sec><!--Section generated to contain objects referenced in tp:taxon-treatment.--><table-wrap id="T2" position="float" orientation="portrait"><label>Table 2.</label><caption><p>Summary of currently included species in <italic><tp:taxon-name>Paratrigona</tp:taxon-name></italic> with information on the known sexes, nest and distribution. Sex/caste: ♀ = worker; ♂ = male; ‡ = queen. Nest: A = aerial; C = inside tree cavity; F = inside ant nest; S = subterranean; T = inside termite nest; - = unknown. The distribution and nesting site are based on <xref ref-type="bibr" rid="B2">Camargo and Moure (1994)</xref> and <xref ref-type="bibr" rid="B3">Camargo and Pedro (2008)</xref>, with some modifications from <xref ref-type="bibr" rid="B8">Gonzalez and Vélez (2007)</xref>, <xref ref-type="bibr" rid="B6">Fernández et al. (2010)</xref>, and present study.</p></caption><table><tbody><tr><td rowspan="1" colspan="1">Species</td><td rowspan="1" colspan="1">Sex</td><td rowspan="1" colspan="1">Nest</td><td rowspan="1" colspan="1">Distribution</td></tr><tr><td rowspan="1" colspan="4">“guatemalensis species group”</td></tr><tr><td rowspan="1" colspan="1"><italic><tp:taxon-name>Paratrigona anduzei</tp:taxon-name></italic> (Schwarz, 1943)</td><td rowspan="1" colspan="1">♀♂</td><td rowspan="1" colspan="1">A</td><td rowspan="1" colspan="1">Colombia, Venezuela</td></tr><tr><td rowspan="1" colspan="1"><italic><tp:taxon-name>Paratrigona eutaeniata</tp:taxon-name></italic> Camargo &amp; Moure, 1994</td><td rowspan="1" colspan="1">♀♂‡</td><td rowspan="1" colspan="1">A</td><td rowspan="1" colspan="1">Colombia</td></tr><tr><td rowspan="1" colspan="1"><italic><tp:taxon-name>Paratrigona guatemalensis</tp:taxon-name></italic> (Schwarz, 1938)</td><td rowspan="1" colspan="1">♀</td><td rowspan="1" colspan="1">A</td><td rowspan="1" colspan="1">Costa Rica, Guatemala, Mexico</td></tr><tr><td rowspan="1" colspan="1"><italic><tp:taxon-name>Paratrigona lophocoryphe</tp:taxon-name></italic> Moure, 1963</td><td rowspan="1" colspan="1">♀♂</td><td rowspan="1" colspan="1">-</td><td rowspan="1" colspan="1">Colombia, Costa Rica, Panama</td></tr><tr><td rowspan="1" colspan="1"><italic><tp:taxon-name>Paratrigona rinconi</tp:taxon-name></italic> Camargo &amp; Moure, 1994</td><td rowspan="1" colspan="1">♀</td><td rowspan="1" colspan="1">-</td><td rowspan="1" colspan="1">Colombia</td></tr><tr><td rowspan="1" colspan="4">“haeckeli-lineatifrons species group”</td></tr><tr><td rowspan="1" colspan="1"><italic><tp:taxon-name>Paratrigona compsa</tp:taxon-name></italic> Camargo &amp; Moure, 1994</td><td rowspan="1" colspan="1">♀</td><td rowspan="1" colspan="1">-</td><td rowspan="1" colspan="1">Brazil</td></tr><tr><td rowspan="1" colspan="1"><italic><tp:taxon-name>Paratrigona euxanthospila</tp:taxon-name></italic> Camargo &amp; Moure, 1994</td><td rowspan="1" colspan="1">♀</td><td rowspan="1" colspan="1">-</td><td rowspan="1" colspan="1">Brazil</td></tr><tr><td rowspan="1" colspan="1"><italic><tp:taxon-name>Paratrigona femoralis</tp:taxon-name></italic> Camargo &amp; Moure, 1994</td><td rowspan="1" colspan="1">♀</td><td rowspan="1" colspan="1">-</td><td rowspan="1" colspan="1">French Guiana</td></tr><tr><td rowspan="1" colspan="1"><italic><tp:taxon-name>Paratrigona guigliae</tp:taxon-name></italic> Moure, 1960</td><td rowspan="1" colspan="1">♀</td><td rowspan="1" colspan="1">-</td><td rowspan="1" colspan="1">Bolivia</td></tr><tr><td rowspan="1" colspan="1"><italic><tp:taxon-name>Paratrigona haeckeli</tp:taxon-name></italic> (Friese, 1900)</td><td rowspan="1" colspan="1">♀♂</td><td rowspan="1" colspan="1">-</td><td rowspan="1" colspan="1">Brazil, Peru</td></tr><tr><td rowspan="1" colspan="1"><italic><tp:taxon-name>Paratrigona lineatifrons</tp:taxon-name></italic> (Schwarz, 1938)</td><td rowspan="1" colspan="1">♀</td><td rowspan="1" colspan="1">T</td><td rowspan="1" colspan="1">Brazil</td></tr><tr><td rowspan="1" colspan="1"><italic><tp:taxon-name>Paratrigona melanaspis</tp:taxon-name></italic> Camargo &amp; Moure, 1994</td><td rowspan="1" colspan="1">♀</td><td rowspan="1" colspan="1">-</td><td rowspan="1" colspan="1">Brazil</td></tr><tr><td rowspan="1" colspan="1"><italic><tp:taxon-name>Paratrigona onorei</tp:taxon-name></italic> Camargo &amp; Moure, 1994</td><td rowspan="1" colspan="1">♀</td><td rowspan="1" colspan="1">-</td><td rowspan="1" colspan="1">Bolivia, Ecuador</td></tr><tr><td rowspan="1" colspan="1"><italic><tp:taxon-name>Paratrigona ornaticeps</tp:taxon-name></italic> (Schwarz, 1938)</td><td rowspan="1" colspan="1">♀♂</td><td rowspan="1" colspan="1">C</td><td rowspan="1" colspan="1">Costa Rica, Panama</td></tr><tr><td rowspan="1" colspan="1"><italic><tp:taxon-name>Paratrigona scapisetosa</tp:taxon-name></italic> Gonzalez &amp; Griswold sp. n.</td><td rowspan="1" colspan="1">♀</td><td rowspan="1" colspan="1">-</td><td rowspan="1" colspan="1">Ecuador</td></tr><tr><td rowspan="1" colspan="1"><italic><tp:taxon-name>Paratrigona uwa</tp:taxon-name></italic> Gonzalez &amp; Vélez, 2007</td><td rowspan="1" colspan="1">♀</td><td rowspan="1" colspan="1">-</td><td rowspan="1" colspan="1">Colombia</td></tr><tr><td rowspan="1" colspan="4">“impunctata species group”</td></tr><tr><td rowspan="1" colspan="1"><italic><tp:taxon-name>Paratrigona impunctata</tp:taxon-name></italic> (Ducke, 1916)</td><td rowspan="1" colspan="1">♀♂</td><td rowspan="1" colspan="1">T</td><td rowspan="1" colspan="1">Brazil, Colombia, Ecuador, French  Guiana, Guyana, Peru, Suriname</td></tr><tr><td rowspan="1" colspan="1"><italic><tp:taxon-name>Paratrigona isopterophila</tp:taxon-name></italic> (Schwarz, 1934)</td><td rowspan="1" colspan="1">♀♂</td><td rowspan="1" colspan="1">-</td><td rowspan="1" colspan="1">Colombia, Panama</td></tr><tr><td rowspan="1" colspan="4">“lineata species group”</td></tr><tr><td rowspan="1" colspan="1"><italic><tp:taxon-name>Paratrigona crassicornis</tp:taxon-name></italic> Camargo &amp; Moure, 1994</td><td rowspan="1" colspan="1">♀</td><td rowspan="1" colspan="1">-</td><td rowspan="1" colspan="1">Brazil</td></tr><tr><td rowspan="1" colspan="1"><italic><tp:taxon-name>Paratrigona incerta</tp:taxon-name></italic> Camargo &amp; Moure, 1994</td><td rowspan="1" colspan="1">♀</td><td rowspan="1" colspan="1">-</td><td rowspan="1" colspan="1">Brazil</td></tr><tr><td rowspan="1" colspan="1"><italic><tp:taxon-name>Paratrigona glabella</tp:taxon-name></italic> Camargo &amp; Moure, 1994</td><td rowspan="1" colspan="1">♀♂</td><td rowspan="1" colspan="1">-</td><td rowspan="1" colspan="1">Argentina, Bolivia</td></tr><tr><td rowspan="1" colspan="1"><italic><tp:taxon-name>Paratrigona lineata</tp:taxon-name></italic> (Lepeletier, 1836)</td><td rowspan="1" colspan="1">♀♂</td><td rowspan="1" colspan="1">S</td><td rowspan="1" colspan="1">Bolivia, Brazil</td></tr><tr><td rowspan="1" colspan="1"><italic><tp:taxon-name>Paratrigona nuda</tp:taxon-name></italic> (Schwarz, 1943)</td><td rowspan="1" colspan="1">♀</td><td rowspan="1" colspan="1">F</td><td rowspan="1" colspan="1">Bolivia, Peru</td></tr><tr><td rowspan="1" colspan="1"><italic><tp:taxon-name>Paratrigona prosopiformis</tp:taxon-name></italic> (Gribodo, 1893)</td><td rowspan="1" colspan="1">♀♂</td><td rowspan="1" colspan="1">-</td><td rowspan="1" colspan="1">Bolivia, Brazil, Colombia, Ecuador, Peru</td></tr><tr><td rowspan="1" colspan="1"><italic><tp:taxon-name>Paratrigona subnuda</tp:taxon-name></italic> Moure, 1947</td><td rowspan="1" colspan="1">♀♂</td><td rowspan="1" colspan="1">S</td><td rowspan="1" colspan="1">Brazil</td></tr><tr><td rowspan="1" colspan="1"><italic><tp:taxon-name>Paratrigona wasbaueri</tp:taxon-name></italic> Gonzalez &amp; Griswold sp. n.</td><td rowspan="1" colspan="1">♀♂</td><td rowspan="1" colspan="1">-</td><td rowspan="1" colspan="1">Paraguay</td></tr><tr><td rowspan="1" colspan="4">“peltata-opaca species group”</td></tr><tr><td rowspan="1" colspan="1"><italic><tp:taxon-name>Paratrigona catabolonota</tp:taxon-name></italic> Camargo &amp; Moure, 1994</td><td rowspan="1" colspan="1">♀</td><td rowspan="1" colspan="1">-</td><td rowspan="1" colspan="1">Brazil</td></tr><tr><td rowspan="1" colspan="1"><italic><tp:taxon-name>Paratrigona lundelli</tp:taxon-name></italic> (Schwarz, 1938)</td><td rowspan="1" colspan="1">♀</td><td rowspan="1" colspan="1">-</td><td rowspan="1" colspan="1">Belize, Guyana</td></tr><tr><td rowspan="1" colspan="1"><italic><tp:taxon-name>Paratrigona myrmecophila</tp:taxon-name></italic> Moure, 1989</td><td rowspan="1" colspan="1">♀</td><td rowspan="1" colspan="1">F</td><td rowspan="1" colspan="1">Brazil</td></tr><tr><td rowspan="1" colspan="1"><italic><tp:taxon-name>Paratrigona opaca</tp:taxon-name></italic> (Cockerell, 1917)</td><td rowspan="1" colspan="1">♀♂</td><td rowspan="1" colspan="1">F</td><td rowspan="1" colspan="1">Colombia, Costa Rica, Ecuador, Guatemala, Mexico, Panama</td></tr><tr><td rowspan="1" colspan="1"><italic><tp:taxon-name>Paratrigona pacifica</tp:taxon-name></italic> (Schwarz, 1943)</td><td rowspan="1" colspan="1">♀♂‡</td><td rowspan="1" colspan="1">A</td><td rowspan="1" colspan="1">Bolivia, Brazil, Colombia, Ecuador, Peru</td></tr><tr><td rowspan="1" colspan="1"><italic><tp:taxon-name>Paratrigona pannosa</tp:taxon-name></italic> Moure, 1989</td><td rowspan="1" colspan="1">♀</td><td rowspan="1" colspan="1">-</td><td rowspan="1" colspan="1">Brazil, French Guiana</td></tr><tr><td rowspan="1" colspan="1"><italic><tp:taxon-name>Paratrigona peltata</tp:taxon-name></italic> (Spinola, 1853)</td><td rowspan="1" colspan="1">♀</td><td rowspan="1" colspan="1">-</td><td rowspan="1" colspan="1">Brazil</td></tr><tr><td rowspan="1" colspan="4">Incertae sedis</td></tr><tr><td rowspan="1" colspan="1"><italic><tp:taxon-name>Paratrigona permixta</tp:taxon-name></italic> Camargo &amp; Moure, 1994</td><td rowspan="1" colspan="1">♀</td><td rowspan="1" colspan="1">-</td><td rowspan="1" colspan="1">Venezuela</td></tr></tbody></table></table-wrap></tp:treatment-sec><ref-list><ref id="B5"><mixed-citation xmlns:xlink="http://www.w3.org/1999/xlink" xlink:type="simple"><person-group><name name-style="western"><surname>Ducke</surname><given-names>A</given-names></name></person-group> (<year>1916</year>)<article-title> Enumeração dos Hymenopteros colligidos pela Comissão e Revisão das espécies de abelhas do Brasil.</article-title><source>Commissão de Linhas Telegraphicas Estrategicas de MattoGrosso ao Amazonas </source><volume>35</volume>: <fpage>3</fpage>-<lpage>171</lpage>.</mixed-citation></ref><ref id="B2"><mixed-citation xmlns:xlink="http://www.w3.org/1999/xlink" xlink:type="simple"><person-group><name name-style="western"><surname>Camargo</surname><given-names>JMF</given-names></name><name name-style="western"><surname>Moure</surname><given-names>JS</given-names></name></person-group> (<year>1994</year>)<article-title> Meliponini Neotropicais: Os gêneros <italic>Paratrigona</italic> Schwarz, 1938 e <italic>Aparatrigona</italic> Moure, 1951 (Hymenoptera: Apidae).</article-title><source>Arquivos de Zoología </source><volume>32</volume>: <fpage>33</fpage>-<lpage>109</lpage>.</mixed-citation></ref><ref id="B3"><mixed-citation xmlns:xlink="http://www.w3.org/1999/xlink" xlink:type="simple"><person-group><name name-style="western"><surname>Camargo</surname><given-names>JMF</given-names></name><name name-style="western"><surname>Pedro</surname><given-names>SRM</given-names></name></person-group> (<year>2008</year>)<article-title> Meliponini Lepeletier, 1836</article-title>. In: <person-group><name name-style="western"><surname>Moure</surname><given-names>JS</given-names></name><name name-style="western"><surname>Urban</surname><given-names>D</given-names></name><name name-style="western"><surname>Melo</surname><given-names>GAR</given-names></name></person-group> (<role>Eds</role>) <source>Catalogue of Bees (Hymenoptera, Apoidea) in the Neotropical Region</source>. <publisher-name>Sociedade Brasileira de Entomologia</publisher-name>, <publisher-loc>Curitiba</publisher-loc>, <fpage>272</fpage>–<lpage>578</lpage>. Available and updated online at <ext-link ext-link-type="uri" xlink:href="http://www.moure.cria.org.br/catalogue" xlink:type="simple">http://www.moure.cria.org.br/catalogue</ext-link> [last accessed 27 May 2011]</mixed-citation></ref><ref id="B8"><mixed-citation xmlns:xlink="http://www.w3.org/1999/xlink" xlink:type="simple"><person-group><name name-style="western"><surname>Gonzalez</surname><given-names>VH</given-names></name><name name-style="western"><surname>Vélez</surname><given-names>D</given-names></name></person-group> (<year>2007</year>)<article-title> Una especie nueva de <italic>Paratrigona</italic> (Hymenoptera, Apidae, Meliponini), con una sinopsis del género en Colombia.</article-title><source>Boletín del Museo de Entomología de la Universidad del Valle </source><volume>8</volume> (<issue>2</issue>): <fpage>9</fpage>-<lpage>13</lpage>.</mixed-citation></ref><ref id="B6"><mixed-citation xmlns:xlink="http://www.w3.org/1999/xlink" xlink:type="simple"><person-group><name name-style="western"><surname>Fernández</surname><given-names>DC</given-names></name><name name-style="western"><surname>Zambrano</surname><given-names>G</given-names></name><name name-style="western"><surname>Gonzalez</surname><given-names>VH</given-names></name></person-group> (<year>2010</year>)<article-title> Comportamiento de nidificación, notas taxonómicas y distribución potencial de <italic>Paratrigona eutaeniata</italic> (Hymenoptera: Apidae, Meliponini).</article-title><source>Revista Colombiana de Entomología </source><volume>36</volume> (<issue>2</issue>): <fpage>325</fpage>-<lpage>332</lpage>.</mixed-citation></ref></ref-list></tp:taxon-treatment>
